# Supplementary material for: A novel nonsense SMC1A mutation in a patient with intractable epilepsy and cardiac malformation
Source: Hum Genome Var. 2019 May 13;6:23. doi: 10.1038/s41439-019-0053-y (PMC6513828; doi:10.1038/s41439-019-0053-y)
Supplement: Supplementary file 1 — Supplementary Table 1 [file 41439_2019_53_MOESM1_ESM.xlsx]

## Sheet: Sheet1
	Supplementary Table 1. Gene variations in the SMC1A gene with or without Congenital heart defects
	Congenital cardiac defects					No congenital cardiac defects
		Types of CHDs	Amino acid change	sex	ref.		Amino acid change	sex	ref.
	1	PS (mild)	p.Val58_Arg62del	F	14	1	p.Val58-Arg62del	F	5
						2	p.Phe133Val	M	14
	2	ASD	p.Arg196His	M	14	3	p.Glu141Lys	F	3
	3	ASD-OS	p.Arg196His	M	17	4	p.Arg196His	M	20
						5	p.K268del	F	17
						6	p.Ala390Asp	n.i.	5
						7	p.Arg398Gln	F	3
						8	p.Arg398Gly	F	5
	4	ASD	p.Arg496His	F	16	9	p.Glu493Ala	n.i.	18
	5	PS	p.Arg496His	F	14	10	p.Arg494His	F	14
	6	TGA type Ⅲ	p.Arg499Ter	F	This report	11	p.Arg495His	F	14
						12	p.Arg496His	F	14
	7	LV noncompaction CM	p.Ile546del	F	6	13	p.Arg496Cys	M	14
	8	COA / ASD	p.Val651Met	M	5	14	p.Arg693Gly	F	3
	9	PS / ASD	p.Arg693Gln	F	5	15	p.Arg711Gln	M	17
	10	ASD / VSD	p.Glu733Ter	F	8	16	p.Arg711Trp	F	14
	11	Hypertrophic CM/ MVP	p.Ile784Thr	F	15	17	p.Cys781Phe	F	3
	12	PS	p.Arg790Gln	F	5	18	p.Ile784Thr	F	5
	13	PS	p.Arg790Gln	F	14	19	p.Arg816Gly	F	3
						20	p.Phe823Leu	n.i.	19
	14	ASD / VSD	p.Gln1039Ter	F	8	21	p.Arg1049Gln	F	3
	15	ASD	p.Asp1109AlafsTer102	F	8	22	p.Thy1085Cys	n.i.	20
						23	p.Phe1122Leu	F	14
						24	p.Arg1123Trp	F	3
						25	p.Asn1166Thr	F	5
						26	p.Leu1189Phe	F	5
	PS: pulmonic stenosis, ASD: atrial septal defect, ASD-OS:ASD-Ostium Secundum, TGA:transposition of the great arteries, LV non-compaction CM: left ventriclar noncompaction cardiomyopathy, COA: coarctation of the aorta, MVP: mitral valve prolapse, ref.: references, n.i. :not identified,
